# Supplementary material for: Targeting the ACOD1-itaconate axis stabilizes atherosclerotic plaques
Source: Redox Biol. 2024 Jan 22;70:103054. doi: 10.1016/j.redox.2024.103054 (PMC10848031; doi:10.1016/j.redox.2024.103054)
Supplement: Multimedia component 1 [file mmc1.xlsx]

## Sheet: Statistics
Supplemental Table 1. Metabolomics raw data from Acod1+/+ and Acod1-/- BMDMs
Analyte.name	HMDB.name	Chemical.formula	Monoisotopic.weight	HMDB.id	KEGG.id	WTLPS_01	WTLPS_02	WTLPS_03	KOLPS_01	KOLPS_02	KOLPS_03	P_Value	Fold_change	Log2_fold_change
IMP	Inosinic acid	C10H13N4O8P	348.047	HMDB0000175	C00130	5.68397e-05	8.04761e-05	6.57968e-05	0.000417754	0.000433125	0.000339687	0.00545233	5.86161	2.5513
Inosine	Inosine	C10H12N4O5	268.081	HMDB0000195	C00294	0.000225016	0.000487208	0.000358307	0.0014296	0.00152649	0.00130077	0.000496473	3.97639	1.99146
Hypoxanthine	Hypoxanthine	C5H4N4O	136.039	HMDB0000157	C00262	0.000628254	0.000847233	0.000769311	0.00299209	0.00300803	0.00241287	0.00501739	3.74777	1.90603
Threonine	L-Threonine	C4H9NO3	119.058	HMDB0000167	C00188	0.00470062	0.00732359	0.0098966	0.0113453	0.0143692	0.0140898	0.0365583	1.81582	0.860622
Argininosuccinate	Argininosuccinic acid	C10H18N4O6	290.123	HMDB0000052	C03406	0.000523655	0.000490707	0.00066873	0.000912445	0.000941557	0.00119988	0.0194964	1.81445	0.85953
Succinyl_AMP	Adenylsuccinic acid	C14H18N5O11P	463.074	HMDB0000536	C03794	9.90004e-06	1.69757e-05	1.34674e-05	2.73986e-05	2.11974e-05	2.23531e-05	0.0218882	1.75864	0.814461
UDP	Uridine 5'-diphosphate	C9H14N2O12P2	404.002	HMDB0000295	C00015	0.00540106	0.0117436	0.0112025	0.0180619	0.0138073	0.0155775	0.0677559	1.67377	0.743103
Xanthine	Xanthine	C5H4N4O2	152.033	HMDB0000292	C00385	0.00076287	0.000925495	0.000990382	0.00149823	0.00155624	0.00139684	0.00309241	1.66172	0.732674
Glutamate	L-Glutamic acid	C5H9NO4	147.053	HMDB0000148	C00025	0.0277941	0.0310803	0.0306014	0.0504464	0.047913	0.0485076	0.000191356	1.64142	0.714942
Malate	L-Malic acid	C4H6O5	134.022	HMDB0000156	C00149	0.00562115	0.00636805	0.00549899	0.00874148	0.00998461	0.00924031	0.00203102	1.59916	0.677313
Alpha-Ketoglutarate	Oxoglutaric acid	C5H6O5	146.022	HMDB0000208	C00026	0.000564649	0.000665661	0.000557096	0.000977484	0.000917115	0.000925344	0.0029498	1.57767	0.657799
Gluconate-6P	6-Phosphogluconic acid	C6H13O10P	276.025	HMDB0001316	C00345	0.000318957	0.00039456	0.000449485	0.000987004	0.000395253	0.000438151	0.368994	1.56527	0.646408
NAD+	NAD	C21H28N7O14P2	664.117	HMDB0000902	C00003	0.002147	0.00318628	0.00318502	0.00466886	0.00389308	0.0041536	0.0348607	1.49273	0.577956
Fumarate	Fumaric acid	C4H4O4	116.011	HMDB0000134	C00122	0.00132866	0.00156959	0.00204867	0.00244341	0.00248463	0.00245094	0.0613791	1.49163	0.576891
Acetylglutamic acid	N-Acetylglutamic acid	C7H11NO5	189.064	HMDB0001138	C00624	0.0002742	0.000274688	0.000212551	0.000418439	0.000326991	0.000378016	0.0251645	1.47542	0.56113
NADH	NADH	C21H29N7O14P2	665.125	HMDB0001487	C00004	0.000780094	0.0017928	0.00159895	0.00284741	0.00163883	0.00165378	0.268989	1.47178	0.557558
UDP-HexNac	Uridine diphosphate-N-acetylglucosamine	C17H27N3O17P2	607.082	HMDB0000290	C00043	0.00736049	0.0119481	0.0109749	0.0177097	0.0122851	0.0137198	0.106185	1.44351	0.529584
UDP-HexNac	UDP-N-acetyl-D-mannosamine	C17H27N3O17P2	607.082	HMDB0013112	C01170	0.00736049	0.0119481	0.0109749	0.0177097	0.0122851	0.0137198	0.106185	1.44351	0.529584
UDP-HexNac	UDP-N-acetyl-alpha-D-galactosamine	C17H27N3O17P2	607.082	HMDB0060522	C00203	0.00736049	0.0119481	0.0109749	0.0177097	0.0122851	0.0137198	0.106185	1.44351	0.529584
Aspartate	L-Aspartic acid	C4H7NO4	133.038	HMDB0000191	C00049	0.013706	0.0150546	0.0166438	0.0203312	0.0228988	0.0220459	0.00449764	1.43765	0.523715
Oxiglutathione	Oxidized glutathione	C20H32N6O12S2	612.152	HMDB0003337	C00127	0.00707075	0.0159744	0.0164717	0.0162794	0.0226079	0.0175789	0.205703	1.42891	0.514917
NADP+	NADP	C21H29N7O17P3	744.083	HMDB0000217	C00006	0.000659593	0.00113742	0.0011376	0.00169635	0.00119925	0.0012842	0.133977	1.42431	0.510263
2-Hydroxyglutarate	D-2-Hydroxyglutaric acid	C5H8O5	148.037	HMDB0000606	C01087	0.00128624	0.00136256	0.00129872	0.00181751	0.00178344	0.0020171	0.0107111	1.42318	0.509122
2-Hydroxyglutarate	L-2-Hydroxyglutaric acid	C5H8O5	148.037	HMDB0000694	C03196	0.00128624	0.00136256	0.00129872	0.00181751	0.00178344	0.0020171	0.0107111	1.42318	0.509122
2-Hydroxyglutarate	2-Hydroxyglutarate	C5H8O5	148.037	HMDB0059655	C02630	0.00128624	0.00136256	0.00129872	0.00181751	0.00178344	0.0020171	0.0107111	1.42318	0.509122
GDP	Guanosine diphosphate	C10H15N5O11P2	443.024	HMDB0001201	C00035	0.00725296	0.0100813	0.0086928	0.0140378	0.0116447	0.0112845	0.0375423	1.42033	0.506225
Creatine-P	Phosphocreatine	C4H10N3O5P	211.036	HMDB0001511	C02305	4.16243e-05	5.8731e-05	6.42223e-05	7.39482e-05	8.14775e-05	7.15973e-05	0.0751652	1.37943	0.46407
TMP	5-Thymidylic acid	C10H15N2O8P	322.057	HMDB0001227	C00364	6.43801e-05	4.83701e-05	5.90766e-05	4.83917e-05	0.000120353	6.5134e-05	0.443313	1.36113	0.444805
beta-Alanine	beta-Alanine	C3H7NO2	89.0477	HMDB0000056	C00099	0.0230039	0.0289326	0.0316181	0.0379685	0.0397934	0.0331556	0.0507363	1.32749	0.408698
UDP-hexose	Uridine diphosphate glucose	C15H24N2O17P2	566.055	HMDB0000286	C00029	0.00682514	0.00998147	0.00881989	0.0124778	0.0100391	0.011162	0.0862479	1.31422	0.394211
UDP-hexose	Uridine diphosphategalactose	C15H24N2O17P2	566.055	HMDB0000302	C00052	0.00682514	0.00998147	0.00881989	0.0124778	0.0100391	0.011162	0.0862479	1.31422	0.394211
UMP	Uridine 5'-monophosphate	C9H13N2O9P	324.036	HMDB0000288	C00105	0.00180978	0.00179325	0.00181939	0.0024197	0.00233829	0.00230522	0.00266123	1.3026	0.381389
Coenzyme_A	Coenzyme A	C21H36N7O16P3S	767.115	HMDB0001423	C00010	0.000858486	0.00113474	0.00101354	0.00164412	0.00103323	0.00116458	0.270919	1.27776	0.353617
Glycine	Glycine	C2H5NO2	75.032	HMDB0000123	C00037	0.000409731	0.000423634	0.000438717	0.000503809	0.000642017	0.000466004	0.165619	1.26708	0.341508
Alanine	L-Alanine	C3H7NO2	89.0477	HMDB0000161	C00041	0.0242694	0.0237402	0.0242817	0.0322772	0.029705	0.0283338	0.0325155	1.24933	0.321158
Creatine	Creatine	C4H9N3O2	131.069	HMDB0000064	C00300	0.0206293	0.0173847	0.013989	0.021136	0.0199512	0.0224198	0.173806	1.22122	0.288323
CDP	CDP	C9H15N3O11P2	403.018	HMDB0001546	C00112	0.0022118	0.00348051	0.00315869	0.00430189	0.00342399	0.00300988	0.308216	1.21294	0.278513
Hippuric acid	Hippuric acid	C9H9NO3	179.058	HMDB0000714	C01586	0.00398685	0.00489163	0.00556796	0.00583309	0.00627562	0.00539237	0.14351	1.21145	0.27673
GMP	Guanosine monophosphate	C10H14N5O8P	363.058	HMDB0001397	C00144	0.000310851	0.00036483	0.000370889	0.00043446	0.000403915	0.000422426	0.0466579	1.2047	0.268672
Pyruvate	Pyruvic acid	C3H4O3	88.016	HMDB0000243	C00022	0.0107195	0.00583859	0.00667462	0.00782936	0.0121506	0.00779904	0.50828	1.19568	0.257833
Adenine	Adenine	C5H5N5	135.054	HMDB0000034	C00147	4.4029e-05	4.43357e-05	6.79867e-05	5.45029e-05	6.71417e-05	6.52498e-05	0.33556	1.19535	0.257431
CMP	Cytidine monophosphate	C9H14N3O8P	323.052	HMDB0000095	C00055	0.000353449	0.000549282	0.000560122	0.000579278	0.000578271	0.000576362	0.310736	1.18529	0.245245
Gluconate	Gluconic acid	C6H12O7	196.058	HMDB0000625	C00257	0.003726	0.00378193	0.00389383	0.00434621	0.00437301	0.00474273	0.0217286	1.18069	0.239631
Uracil	Uracil	C4H4N2O2	112.027	HMDB0000300	C00106	0.000101044	0.000105685	0.000101197	0.000112978	0.000103692	0.000137402	0.264213	1.14986	0.201459
Arginine	L-Arginine	C6H14N4O2	174.112	HMDB0000517	C00062	0.00789725	0.00722411	0.00934192	0.00938222	0.00823997	0.010484	0.24866	1.14891	0.20027
dCMP	dCMP	C9H14N3O7P	307.057	HMDB0001202	C00239	2.28424e-05	4.98302e-05	4.96805e-05	4.94975e-05	4.38303e-05	4.66073e-05	0.582656	1.1437	0.193707
Lactate	L-Lactic acid	C3H6O3	90.0317	HMDB0000190	C00256	0.0388522	0.0270715	0.028967	0.026552	0.0493333	0.0322769	0.607686	1.13986	0.188859
Phosphorylethanolamine	O-Phosphoethanolamine	C2H8NO4P	141.019	HMDB0000224	C00346	0.0165876	0.0163163	0.0139754	0.0195191	0.0147908	0.0190778	0.293758	1.13883	0.187555
Pyroglutamic acid	Pyroglutamic acid	C5H7NO3	129.043	HMDB0000267	C01879	0.00842787	0.00785492	0.00742816	0.00901348	0.00919878	0.00865366	0.0475744	1.13306	0.180224
ADP	ADP	C10H15N5O10P2	427.029	HMDB0001341	C00008	0.0261125	0.0361832	0.0324088	0.0448272	0.0307452	0.0302204	0.553085	1.11708	0.159738
Lysine	L-Lysine	C6H14N2O2	146.106	HMDB0000182	C00047	0.00566103	0.00443798	0.0055768	0.00484504	0.00517535	0.00735107	0.566938	1.10817	0.148179
Dihydroxyacetone-P	Dihydroxyacetone phosphate	C3H7O6P	169.998	HMDB0001473	C00111	0.00501386	0.00497581	0.00526433	0.00724203	0.0044338	0.00520373	0.584769	1.10657	0.146089
Taurine	Taurine	C2H7NO3S	125.015	HMDB0000251	C00245	0.346792	0.31215	0.285442	0.333837	0.345023	0.365864	0.193399	1.10625	0.145675
2-phosphoglyceric acid	2-Phosphoglyceric acid	C3H7O7P	185.993	HMDB0000362		5.05696e-05	6.23435e-05	7.27028e-05	7.16468e-05	7.33809e-05	6.02663e-05	0.444626	1.10602	0.145371
3-Ureidopropionic acid	Ureidopropionic acid	C4H8N2O3	132.053	HMDB0000026	C02642	0.00117601	0.00083762	0.000785625	0.000987739	0.00112888	0.000963787	0.536576	1.10044	0.138075
Carnitine	L-Carnitine	C7H15NO3	161.105	HMDB0000062	C00318	9.3851e-05	0.000114728	0.000108516	0.000112815	0.00011071	0.000124325	0.251993	1.09699	0.13355
Homoglutathione	L-L-Homoglutathione	C11H19N3O6S	321.099	HMDB0029395		0.000124404	0.000395444	0.000451004	0.000387157	0.000324311	0.000342253	0.811551	1.08536	0.11817
FAICAR	Phosphoribosyl formamidocarboxamide	C10H15N4O9P	366.058	HMDB0001439	C04734	9.21099e-05	5.43628e-05	4.73345e-05	7.69796e-05	6.85771e-05	6.42791e-05	0.742123	1.0827	0.114639
Saccharopine	Saccharopine	C11H20N2O6	276.132	HMDB0000279	C00449	0.00226597	0.00142956	0.00126304	0.00210277	0.00144764	0.00181796	0.729993	1.08265	0.114561
Valine	L-Valine	C5H11NO2	117.079	HMDB0000883	C00183	0.00206295	0.00211443	0.00198857	0.00196371	0.00235562	0.00229329	0.34569	1.07244	0.100897
Uric acid	Uric acid	C5H4N4O3	168.028	HMDB0000289	C00366	0.000117928	0.000113149	0.000108906	0.000102246	0.000118612	0.000142764	0.575115	1.06953	0.0969769
AMP	Adenosine monophosphate	C10H14N5O7P	347.063	HMDB0000045	C00020	0.00189273	0.00230597	0.0021324	0.00238589	0.00214839	0.00221392	0.386318	1.06588	0.0920465
Adenosine	Adenosine	C10H13N5O4	267.097	HMDB0000050	C00212	0.000107413	0.000118161	0.000125279	0.000133116	0.000121397	0.000119413	0.31883	1.06576	0.0918861
Homocystine	DL-Homocystine	C8H16N2O4S2	268.055	HMDB0000575	C01817	0.00149937	0.00114461	0.0011047	0.00123355	0.00149225	0.00124759	0.64932	1.05995	0.0839925
Homocystine	L-Homocystine	C8H16N2O4S2	268.055	HMDB0000676	C01817	0.00149937	0.00114461	0.0011047	0.00123355	0.00149225	0.00124759	0.64932	1.05995	0.0839925
Kynurenine	L-Kynurenine	C10H12N2O3	208.085	HMDB0000684	C00328	0.0319683	0.0130006	0.0118556	0.0213873	0.0126264	0.0261754	0.891715	1.05921	0.082988
ATP	Adenosine triphosphate	C10H16N5O13P3	506.996	HMDB0000538	C00002	0.00392173	0.00494327	0.00451728	0.00490596	0.00460124	0.00432596	0.687247	1.03369	0.0478062
Ornithine	Ornithine	C5H12N2O2	132.09	HMDB0000214	C00077	0.00600951	0.00542669	0.00564839	0.00411358	0.00712489	0.0062172	0.903351	1.02172	0.0310001
Glutathione	Glutathione	C10H17N3O6S	307.084	HMDB0000125	C02471	0.045187	0.0530019	0.0408836	0.0582692	0.0435806	0.0395935	0.912762	1.01705	0.0243865
Uridine	Uridine	C9H12N2O6	244.07	HMDB0000296	C00299	0.000110168	0.000124916	0.000142016	0.000129083	0.000122126	0.000129915	0.899485	1.01067	0.0153133
Creatinine	Creatinine	C4H7N3O	113.059	HMDB0000562	C00791	0.0060317	0.00468218	0.00361575	0.00529952	0.00376441	0.00527722	0.996683	1.0008	0.00116047
Methionine	L-Methionine	C5H11NO2S	149.051	HMDB0000696	C00073	0.000885609	0.000720781	0.000660177	0.000774972	0.0007625	0.000703555	0.913619	0.988732	-0.0163488
Fructose-1,6-diphosphate	Fructose 1,6-bisphosphate	C6H14O12P2	339.996	HMDB0001058	C00354	0.00231337	0.00127225	0.00162183	0.00216834	0.00158755	0.00132036	0.917429	0.974806	-0.0368123
Glycerate	Glyceric acid	C3H6O4	106.027	HMDB0000139	C00258	0.00113749	0.000902713	0.000828551	0.00097641	0.000855906	0.000928334	0.745033	0.962318	-0.0554143
Allantoin	Allantoin	C4H6N4O3	158.044	HMDB0000462	C01551	0.00247964	0.00223462	0.00196019	0.00190454	0.00201025	0.00245634	0.678151	0.954556	-0.0670986
Isoleucine	L-Isoleucine	C6H13NO2	131.095	HMDB0000172	C00407	0.00305745	0.00250574	0.00244193	0.00248997	0.00244387	0.00258969	0.500067	0.939841	-0.089512
Serine	L-Serine	C3H7NO3	105.043	HMDB0000187	C00065	0.00930625	0.0083071	0.00785024	0.00668499	0.0092609	0.00792079	0.576836	0.937287	-0.0934375
Carnosine	Carnosine	C9H14N4O3	226.107	HMDB0000033	C00386	1.7888e-05	4.4983e-05	5.82085e-05	3.04687e-05	3.28998e-05	5.01113e-05	0.861885	0.937234	-0.0935191
Leucine	L-Leucine	C6H13NO2	131.095	HMDB0000687	C00123	0.00171508	0.00151357	0.00169233	0.00140594	0.0016581	0.00146833	0.262946	0.921033	-0.118676
Proline	L-Proline	C5H9NO2	115.063	HMDB0000162	C00148	0.00305667	0.00281664	0.00317603	0.00278034	0.00260046	0.00294014	0.167917	0.919509	-0.121064
Phosphoenolpyruvate	Phosphoenolpyruvic acid	C3H5O6P	167.982	HMDB0000263	C00074	0.00604249	0.00277084	0.00261443	0.00429055	0.00275044	0.00342062	0.808609	0.915456	-0.127437
Tyrosine	L-Tyrosine	C9H11NO3	181.074	HMDB0000158	C00082	0.00190365	0.00173673	0.0016742	0.0014575	0.00179886	0.0015802	0.266848	0.910057	-0.135971
Hexose-P	Galactose 1-phosphate	C6H13O9P	260.03	HMDB0000645	C00446	0.00128663	0.000954687	0.000844356	0.0011229	0.000663349	0.000996763	0.625222	0.901914	-0.148938
Hexose-P	Mannose 6-phosphate	C6H13O9P	260.03	HMDB0001078	C00275	0.00128663	0.000954687	0.000844356	0.0011229	0.000663349	0.000996763	0.625222	0.901914	-0.148938
Hexose-P	Glucose 1-phosphate	C6H13O9P	260.03	HMDB0001586	C00103	0.00128663	0.000954687	0.000844356	0.0011229	0.000663349	0.000996763	0.625222	0.901914	-0.148938
Hexose-P	D-Mannose 1-phosphate	C6H13O9P	260.03	HMDB0006330	C00636	0.00128663	0.000954687	0.000844356	0.0011229	0.000663349	0.000996763	0.625222	0.901914	-0.148938
Histidine	L-Histidine	C6H9N3O2	155.069	HMDB0000177	C00135	0.00376461	0.00321699	0.00288502	0.00274641	0.00338887	0.00265155	0.356957	0.890562	-0.167212
Glucose-6P	Glucose 6-phosphate	C6H13O9P	260.03	HMDB0001401	C00092	0.00199679	0.00146835	0.00133024	0.00169235	0.00119256	0.00136345	0.510773	0.885928	-0.174738
Glucose	D-Glucose	C6H12O6	180.063	HMDB0000122	C00031	0.000524044	0.000348989	0.000471066	0.00032816	0.000404854	0.000437105	0.405689	0.87056	-0.199984
Adenylthiomethylpentose	5'-Methylthioadenosine	C11H15N5O3S	297.09	HMDB0001173	C00170	0.00264911	0.00258832	0.00278611	0.00216417	0.00221605	0.00256376	0.0853245	0.86545	-0.208477
Citrulline	Citrulline	C6H13N3O3	175.096	HMDB0000904	C00327	0.00303602	0.00226877	0.00257261	0.00232891	0.00234456	0.00210679	0.237716	0.860723	-0.216379
Phenylalanine	L-Phenylalanine	C9H11NO2	165.079	HMDB0000159	C00079	0.000679597	0.000680283	0.000725324	0.000430332	0.000571111	0.000778793	0.42135	0.853747	-0.22812
CDP-ethanolamine	CDP-Ethanolamine	C11H20N4O11P2	446.06	HMDB0001564	C00570	0.0026452	0.00391949	0.00314881	0.00306735	0.00258434	0.0025225	0.303024	0.84153	-0.248914
Tryptophan	Tryptophan	C11H12N2O2	204.09	HMDB0030396	C00806	0.000221787	0.000190356	0.000129438	0.000122743	0.000159765	0.000172012	0.414833	0.839247	-0.252833
Glycerophosphocholine	Glycerophosphocholine	C8H20NO6P	257.103	HMDB0000086	C00670	0.043774	0.0618172	0.0661848	0.0437238	0.0492444	0.0480544	0.27101	0.820968	-0.284601
Glycerol-3P	Glycerol 3-phosphate	C3H9O6P	172.014	HMDB0000126	C00093	0.00187608	0.00163966	0.00141764	0.00139103	0.00113757	0.00142695	0.121306	0.801793	-0.318698
Glutamine	L-Glutamine	C5H10N2O3	146.069	HMDB0000641	C00064	0.0115318	0.0132125	0.0143836	0.00841071	0.00921095	0.0110899	0.0389684	0.733788	-0.446564
Glycerophosphoinositol	1-(sn-Glycero-3-phospho)-1D-myo-inositol	C9H19O11P	334.066	HMDB0011649	C01225	4.93796e-05	5.20614e-05	5.15059e-05	3.3331e-05	3.88058e-05	3.90907e-05	0.00867868	0.72723	-0.459517
Glycerol-2P	Beta-Glycerophosphoric acid	C3H9O6P	172.014	HMDB0002520	C02979	0.000589587	0.000429777	0.000397063	0.000304585	0.000272795	0.000367312	0.101363	0.666954	-0.58434
Sedoheptulose-7P	D-Sedoheptulose 7-phosphate	C7H15O10P	290.04	HMDB0001068	C00281	0.00207863	0.0011294	0.000957035	0.000957493	0.00077053	0.000915325	0.281673	0.634647	-0.655975
Carnitine (C2:0)	L-Acetylcarnitine	C9H17NO4	203.116	HMDB0000201	C02571	0.000282266	0.000332306	0.000340612	0.000154594	0.000155652	0.000189612	0.00395277	0.523311	-0.93426
Citric acid	Citric acid	C6H8O7	192.027	HMDB0000094	C00158	0.0579603	0.0431069	0.097246	0.0278888	0.037005	0.0265844	0.153515	0.461281	-1.11628
Succinate	Succinic acid	C4H6O4	118.027	HMDB0000254	C00042	0.0187411	0.0259554	0.0202371	0.00691088	0.0078444	0.00856445	0.0202474	0.359132	-1.47741
Itaconic acid	Itaconic acid	C5H6O4	130.027	HMDB0002092	C00490	0.0684798	0.0803694	0.0701729	0.00019931	0.000123477	0.000203362	0.00258829	0.00240226	-8.70139
