# Supplementary material for: Targeting the ACOD1-itaconate axis stabilizes atherosclerotic plaques
Source: Redox Biol. 2024 Jan 22;70:103054. doi: 10.1016/j.redox.2024.103054 (PMC10848031; doi:10.1016/j.redox.2024.103054)
Supplement: Multimedia component 2 [file mmc2.xlsx]

## Sheet: Blad1
Supplemental Table 2. Antibody and dye list
Target	Conjugation	Supplier	Catalgoue Number	Host	Target Species
CD16/32	-	eBioscience/ Thermo Fisher	14-0161	rat	mouse
CD11b	FITC	eBioscience/ Thermo Fisher	11-0112	rat	mouse/human
Siglec-F	PE	BD bioscience	562068/552126	rat	mouse
Ly6G	PerCP-Cy5.5	BD bioscience	560602	rat	mouse
CD115	PE-Cy7	eBioscience/ Thermo Fisher	25-1152	rat	mouse
Ly6C	Alexa Fluor 647	AbD serotec	MCA2389A647	rat	mouse
CD45	APC-Cy7	BioLegend	103115/103116	rat	mouse
CD3e	FITC	eBioscience/ Thermo Fisher	11-0031	Armenian hamster	mouse
CD8a	PE	eBioscience/ Thermo Fisher	12-0081	rat	mouse
CD19	PerCP-Cy5.5	eBioscience/ Thermo Fisher	45-0193	rat	mouse
CD11b	PE-Cy7	BD bioscience	552850	rat	mouse/human
CD4	APC	eBioscience/ Thermo Fisher	17-0041	rat	mouse
CD115	Alexa Fluor 488	BioLegend	135512	rat	mouse
CD11b	PE	eBioscience/ Thermo Fisher	12-0112	rat	mouse/human
MHCII	Brilliant Violet 510	BioLegend	107635	rat	mouse
CD11c	PE-Cy7	eBioscience/ Thermo Fisher	25-0114	Armenian hamster	mouse
CCR2	Alexa Fluor 700	R&D systems	FAB5538N	rat	mouse
CD62L, L-Selectin	PE-Cy7	eBioscience/ Thermo Fisher	25-0621	rat	mouse
CD44	APC	eBioscience/ Thermo Fisher	17-0441	rat	human/mouse
CD4	APC-H7	BD bioscience	560181	rat	mouse
F4/80	FITC	Biolegend	123108	rat	mouse
MHCII (MHC I-A/I-E)	PerCP-Cy5.5	BD bioscience	562363	rat	mouse
F4/80	APC-eFluor 780	eBioscience/ Thermo Fisher	47-4801	rat	mouse
CD68	Alexa Fluor 488	AbD serotec	MCA1957A488	rat	mouse
CD11b	PerCP-Cy5.5	BD bioscience	550993	rat	mouse/human
F4/80	Brilliant Violet 711	BioLegend	123147	rat	mouse
CX3CR1	Brilliant Violet 421	Biolegend	149023	Mouse	Mouse
CD16/32	APC-Cy7	BD bioscience	560541	rat	mouse
CD43	FITC	BD bioscience	561856	rat	mouse
CXCR4	Alexa Fluor 488	eBioscience/ Thermo Fisher	53-9991	rat	mouse
CD117, c-Kit	PE	Biolegend	105807/105808	rat	mouse
CD115	PE-Cy7	BioLegend	135523/135524	rat	mouse
CD135	APC	BioLegend	135309/135310	rat	mouse
Ly-6G	Pacific Blue	Biolegend	127611/127612	rat	mouse
Ly6C	Brilliant Violet 510	BioLegend	128033	rat	mouse
FVD	e780	Thermo Fisher	65-0865		all
7AAD	-	Molecular Probes	A1310
Annexin V	FITC	Biolegend	640905		all
ER-MP58	-	AbD serotec	MCA2391	rat	mouse
Rabbit anti-Rat 2nd	biotin	Dako	E0468	rabbit	rat
