# Supplementary material for: Targeting the ACOD1-itaconate axis stabilizes atherosclerotic plaques
Source: Redox Biol. 2024 Jan 22;70:103054. doi: 10.1016/j.redox.2024.103054 (PMC10848031; doi:10.1016/j.redox.2024.103054)
Supplement: Multimedia component 3 [file mmc3.xlsx]

## Sheet: Blad1
Supplemental Table 3. Primer sequences for qPCR experiments
Mouse
Acod1-FW	AGTTTTCTGGCCTCGACCTG
Acod1-RV	AGAGGGAGGGTGGAATCTCT
Nos2	GCAAACCCAAGGTCTACGTTCA
Nos2	CCTCATTGGCCAGCTGCTT
Il1b	AAAGAATCTATACCTGTCCTGTGTAATGAAA
Il1b	GGTATTGCTTGGGATCCACACT
Ldlr-FW	GCATCAGCTTGGACAAGGTGT
Ldlr-RV	GGGAACAGCCACCATTGTTG
Nr4a1-FW	TTGAGTTCGGCAAGCCTACC
Nr4a1-RV	GTGTACCCGTCCATGAAGGTG
Abca1-FW	CCCAGAGCAAAAAGCGACTC
Abca1-RV	GGTCATCATCACTTTGGTCCTTG
Abcg1-FW	TCGGACGCTGTGCGTTTT
Abcg1-RV	CCCACAAATGTCGCAACCT
Apoe-FW	GCCTAGCCGAGGGAGAGCCG
Apoe-RV	CATAGTGTCCTCCATCAGTGC
Cd36-FW	GCCAAGCTATTGCGACATGA
Cd36-RV	AAAAGAATCTCAATGTCCGAGACTTT
Pparg-FW	GAAGTTCAATGCACTGGAATTAGATG
Pparg-RV	CCTCGATGGGCTTCACGTT
Nr1h3-FW	GCTCTGCTCATTGCCATCAG
Nr1h3-RV	TGTTGCAGCCTCTCTACTTGGA
